# Supplementary material for: Genome-wide association mapping reveals novel genes associated with coleoptile length in a worldwide collection of barley
Source: BMC Plant Biol. 2020 Jul 22;20:346. doi: 10.1186/s12870-020-02547-5 (PMC7374919; doi:10.1186/s12870-020-02547-5)
Supplement: Supplementary file 10 — Additional file 10 The dataset supporting the conclusions of this article. Sheet 1: The coleoptile length data including experiments conducted across two years (2017 and 2019) with a total of 16 biological replicates. The length unit is centimetre. Missing data due to germination failure is left blank; sheet 2: The single-nucleotide variants between short and long coleoptile haplotypes. 0 represented the reference allele and 1 represented the alternative allele; sheet 3: The raw data for SPL3 gene expression experiment; sheet 4: the coleoptile length variation between different alleles of high significant candidate genes. [file 12870_2020_2547_MOESM10_ESM.xlsx]

## Sheet: Sheet1
ID	Accession	Origin	Row type	Growth habit	2017 replicate 1	2017 replicate 2	2017 replicate 3	2017 replicate 4	2017 replicate 5	2017 replicate 6	2017 replicate 7	2017 replicate 8	2019 replicate 1	2019 replicate 2	2019 replicate 3	2019 replicate 4	2019 replicate 5	2019 replicate 6	2019 replicate 7	2019 replicate 8
P0052	91BCB7	NorthAmerica	two-row	spring	5.2	4.69	6.27	5.4	4.06				5.3	5.4	5.8	5.6	5.2	5.3	5.6	5.5
P0053	91HBSN24	NorthAmerica	two-row	spring	5.99	5.41	5.67	6.05	6.57	6.27	6.29	6.67	6.1	6.3	5.9	6	6.2	6	6.6	6.5
P0054	91IBON100	NorthAmerica	two-row	spring	5.22	5.35	5.43	5.01	5.2	6.03	6.18	5.59	5.3	5.5	6.1	5.9	5.4	5	5.5	6
P0055	91IBON16	NorthAmerica	two-row	spring	5.44	4.19	3.61						5.5	5.7	4.8	6	5.4	6	5.4	4.2
P0056	91IBON24	NorthAmerica	two-row	spring	7.21	7.86	8.01	8.46	7.42	6.56	7.08	5.59	7.9	7.7	7.2	7.9	7.7	7.9	7.7	7.2
P0058	91IBON5	NorthAmerica	two-row	spring	6.96	7.94	5.54	5.27	7.34	4.75	5.87	5.93	6.4	6.6	6.3	6.3	6.1	6	6.6	4
P0060	91IBON99	NorthAmerica	two-row	spring	5.35	6.3	6.49	4.56					6.2	6.1	6.3	5.9	5.9	6.4	6.1	6.2
P0085	ABI Voyager	NorthAmerica	two-row	spring	4.71	4.85	3.02						5.3	4.5	4.4	5.3	5.3	4.2	4.9	3.9
P0086	AC METCALFE	NorthAmerica	two-row	spring	4.83	6.82	4.11	4.81	5.41	4.3	4.71	5.43	4.6	5.7	4.6	5.4	5.3	5.1	4.9	5.5
P0087	AC Oxbow	NorthAmerica	two-row	spring	3.78	4.16	4.06	4.63	4.08	4.34	3.94	3.67	4.2	3.9	4.6	4.1	3.8	4.6	4.3	3.9
P0088	ADAGIO	Europe	two-row	spring	4.81	5.42	4.31	4.94	4.6	3	3.81	3.12	5.9	4.7	4.7	4.6	4.8	4.6	3.8	3.5
P0101	Andre	NorthAmerica	two-row	spring	6.05	5.65	5.94	5.51	5.19	6.14	4.48	4.14	5.3	5.2	5.7	5.9	5.9	5.3	5.2	3.9
P0103	Annika	Europe	two-row	spring	7.22	6.19	6.41	5.21	6.21	5.38	5.79	5.56	5.6	5.7	5.9	6.5	5.8	6.8	6.4	6
P0104	Antarctica 01	SouthAmerica	two-row	spring	4.74	5.41	3.93	5.26	5.02	4.16	4.22	3.51	5	4.4	4.7	4.5	5	4.3	5.1	5
P0105	Apex	Europe	two-row	spring	7.42	6.75	5.71	5.84	6.92	7.04	6.44	6.41	6.9	6.2	7.1	6.9	6.9	6.3	6.2	6.9
P0115	ASPLUND SVALOF	Europe	six-row	spring	4.08	6.32	4.73	5.59	7.6				5.4	4.7	5.5	5.7	4.7	5.6	5.8	4.7
P0118	Atem	Europe	two-row	spring	5.11	5.77	5.1	5.77	5.37	5.53	5.82	4.8	6	5.7	5.1	5.7	5.7	5.4	5.7	5.5
P0121	Atribut	Europe	two-row	spring	5.73	5.52	5.48	4.94	5.67	4.88	4.71	5.47	4.9	5.6	6	5.1	4.8	5.8	4	4.1
P0127	B521	Asia	two-row	n.d.	6.66	6.81	6.5	6.54	6.51	5.34	5.85		6.2	6.4	6.6	6.7	6.5	6.5	6.8	6.4
P0129	B559	Asia	two-row	n.d.	5.46	6.75	6.49	7.55	5.25	6.92	4.85		6.6	6.4	6.3	6.2	6.3	6.2	6.1	6.3
P0130	B583	Asia	two-row	n.d.	6.36	6.39	5.58	4.48	4.02				5.8	5.9	5.8	6.3	6.2	5.3	5.4	4.5
P0131	B585	Asia	two-row	n.d.	7.22	6.26	7.06	6.13	5.96	5.21			6.2	6.9	6.7	6.9	7.1	6.9	6.5	6.2
P0133	B697	Asia	two-row	n.d.	7.3	5.83	6.43	5.75	4.96	5.72	4.87	5.21	6.5	5.3	6.5	5.1	5.9	5.4	6	6.2
P0139	Barke	Europe	two-row	spring	5.5	4.58	4.6	4.67	4.7	4.87	4.74	4.89	4.7	4.8	4.4	4.8	5.3	4.8	5.2	5.1
P0145	BEARPAW	NorthAmerica	two-row	spring	5.21	4.99	5.94	5.04	4.8	5.54	5.26	4.37	5.1	5.4	5.1	5	5.2	5.8	5.9	4.6
P0146	Beatrice	Europe	two-row	spring	6.45	6.48	6.21	6.79	6.06	5.98	5.26	4.85	6.1	6.2	6.2	6	7.1	6.2	6.3	5.9
P0148	BEKA	Europe	two-row	spring	6.37	5.71	6.52	6.02	6.22	6.45	6.1	6.77	6.2	7	6.1	6.4	7	6.4	6	6
P0149	Bellini	Europe	two-row	spring	4.59	4.58	4.81	4.42	3.42	3.89	4.16	4.52	4.8	4	3.9	4.2	4.7	4.6	2.8	3.5
P0150	Bentley	NorthAmerica	two-row	spring	4.86	4.42	3.64	3.91	4.68	4.14	3.99	3.63	3.8	4.9	4.3	3.6	4.1	4.5	3
P0152	Binalong	Australia	two-row	spring	4.93	5.57	4.22	5.02	5.69	4.45	5.2	5.27	4.9	5.1	5.6	4.8	4.8	5.1	5.4	4
P0167	BoaFe	Europe	two-row	spring	6.5	6.43	6.14	4.74	5.64	7.18	6.9	4.12	6.2	6.4	6.1	6.2	6.4	6.4	6.6	6.3
P0169	BOLRON	NorthAmerica	six-row	facultative	4.32	4.61	5.17	4.31	4.76	4.77	5.1	5.48	5	5.1	4.3	5	4.8	5	4.9	5.1
P0171	BOWMAN	NorthAmerica	two-row	spring	4.43	4.9	3.75	4.32	5.22	3.89	4.31	4.32	4.5	4.4	4.3	4.8	4.5	4.5	4.4	4.3
P0173	BR1	SouthAmerica	two-row	spring	4.76	4.07	4.43	4.71	4.41	4.52	4.76		4.7	4.3	5.1	4.6	4.7	4.6	4.3	3.2
P0175	Braemar	Europe	two-row	spring	4.87	5.23	4.91	5.83	5.76	5.29	5.05	4.67	5.1	5.5	6.2	4.9	5.6	4.9	5.1	5.1
P0177	Bridge	NorthAmerica	two-row	spring	5.42	5.34	5.05	5.27	5.52	6.03	5.2	4.71	5.8	5.3	5.6	5.2	5.9	5.8	5.1	5.2
P0178	Brindabella	Australia	two-row	spring	6.76	5.45	6.55	4.84	5.26	4.73	6.25	4.3	5.5	5.8	6.1	5.8	5.5	6	5.2	6.2
P0181	BT634-AC Lacombe	NorthAmerica	six-row	spring	5.06	5.43	6	6.07	4.96	5.79	5.1	3.89	5.8	5.5	5.2	5.8	5.6	4.9	4.9	4
P0183	Buloke	Australia	two-row	spring	6.23	5.68	4.93	5.84	5.61	5.73	5.57	6.06	6	5.8	5.6	5.9	6	5.6	5.4	6.3
P0184	Burton Malt	Europe	two-row	spring	4.16	5.89	4.73	6.94					4.7	5.1	4.7	5.5	4.9	5.2	4.7	5.3
P0186	BVDV-019	NorthAmerica	two-row	n.d.	5.69	4.49	3.77	5.59	2.56				5.3	4.9	5.2	4.4	5.4	4.5	5.4	4.6
P0187	BVDV-026	NorthAmerica	two-row	n.d.	6.46	7.13	6.28	5.69	6.76	7.08	7.34	7.99	7.2	6.6	7.2	6.5	7.3	6.9	6.8	7.3
P0215	Camelot	Europe	two-row	spring	5.01	4.6	5.44	4.81	4.33	5.46	4.85	5.68	5	5.1	5	5.1	5.2	5	5.3	5.3
P0216	Caminant	Europe	two-row	spring	5.49	5.31	5.88	5.29	5.23	5.61	4.86	4.81	5.6	5.4	5.4	4.9	5.7	5.3	5.6	3.5
P0219	CARAVELA	Europe	two-row	spring	5.37	4.25	5.37	5.69	4.61	5.71	5.64	3.65	5.4	5.2	4.9	5	5.5	5.9	5.3	5.2
P0230	CDC Dolly	NorthAmerica	two-row	spring	5.98	5.39	4.88	5.87	5.24	5.61	5.01	5	5.3	5.6	5.4	5.5	5.3	5.6	3.4	4.8
P0232	CDC GOODALE	NorthAmerica	two-row	spring	4.7	4.93	4.82	3.53	4.8	4.63	4.94	4.56	4.4	4.4	4.8	5.2	4.7	4.7	3	2.8
P0233	CDC Guardian	NorthAmerica	two-row	spring	4.62	5.78	5.41	5.73	5.38	4.79	4.27	5.16	5.4	5.1	5.6	5.2	4.9	2.9	3.4	4.5
P0234	CDC Kendall	NorthAmerica	two-row	spring	4.47	3.93	4.39	2.82	5.03	4.65	4.67	4.7	4.5	4.3	4.6	4.4	4.5	4.2	3.1	3.8
P0236	CDC Landis	NorthAmerica	two-row	spring	4	2.93	3.12						3.8	4	4	4.4	3
P0237	CDC Meredith	NorthAmerica	two-row	spring	4.9	3.76	3.7	3.77	3.71	3.71	4.31	3.11	3.7	4.2	3.7	3.8	4	4.4	4.1	5.9
P0238	CDC Reserve	NorthAmerica	two-row	spring	4.67	4.98	5.5	5.4	5.54	4.79	5.78	5.23	5.6	5.5	4.8	5.4	5.3	5.5	5.2	4
P0239	CDC Sisler	NorthAmerica	six-row	spring	6.19	6.63	5.89	6.15	5.65	4.71	5.8	3.87	5.6	5.8	6.1	6	6.3	5.4	3.8	4.5
P0241	CDC Stratus	NorthAmerica	two-row	spring	5.57	4.7	4.51	4.97	4.46	4.55	4.74	5.36	4.9	4.9	5	5.4	4.8	4.6	3.9	3.4
P0242	CDC TISDALE	NorthAmerica	six-row	spring	4.93	5.14	4.52	4.67	4.49	5.03	4.66	4.02	4.2	5.4	4.4	5.3	3.6	3.9
P0243	CDC UNITY	NorthAmerica	two-row	spring	3.32	3.19	4.83	3.79	3	2.89	2.8		3.3	3.8	3.8	3.2	2.6	3.5	4.1	2.5
P0244	CDC Yorkton	NorthAmerica	six-row	spring	3.39	5.03	4.02	4.66	4.4	4.69	4.32	4.87	4.1	4.5	3.8	5	5.1	3.1	3.1
P0247	Cellar	Europe	two-row	spring	5.71	5.9	5.73	5.98	6.21	6.2	6.45	6.47	6.5	5.5	5.7	6.1	6.6	6.1	6.9	6.2
P0249	Chalice	Europe	two-row	spring	5.26	5.96	4.59	4.08	5.29	5.21	4.83	4.7	5.5	5.8	5.1	5.7	4.3	5	4.5	4.7
P0250	Chapais	NorthAmerica	six-row	spring	4.97	4.45	6.34	4.26	4.16	5.17	4.68	4.97	4.9	5.3	5.6	5	4.5	4.7	4.3	5.2
P0251	Charger	Australia	two-row	spring	5.25	4.88	5.98	4.95	5.96	5.03	5.2	5.56	5.1	4.6	6.2	5.5	6.1	4.6	5.2	6.1
P0253	Charlottetown	NorthAmerica	two-row	spring	5.87	5.21	4.5	5.63	5.17	4.69	4.84	4.62	4.9	5.4	4.6	4.4	5	5.8	5.3	5.8
P0255	CHERI	Europe	two-row	spring	6.95	6.53	6.98	6.18	7.2	6.94	5.12	6.25	7.2	6.5	6.6	6.5	6.9	6	6.3	7.2
P0261	CI5791	Africa	two-row	spring	7.74	6.9	6.97	7.17	7.29	6.31	7.32	5.56	7.1	7.8	7.1	7.2	6.6	7.2	7	7.8
P0262	CI9819	Africa	two-row	spring	6.7	6.54	7.35	6.02	7.25	6.26	5.4	7.9	7.5	6.6	6.9	6.5	6.4	7.5	6.9	6.2
P0263	Clara	Europe	two-row	spring	5.77	4.47	5.41	5.09	5	5	5.01	5.53	4.9	4.6	6	4.9	6	5.8	4.7	3.5
P0265	Clarity	Europe	two-row	spring	5.68	5.61	5.24	5.06	4.39	4.92	3.96	5.12	4.7	5.6	4.4	5.8	5.4	5.8	5	4.2
P0266	Clark	NorthAmerica	two-row	spring	4.1	4.19	5.19	4.17	4.1	5.21	3.39	3.87	5.1	4	4.1	4	4.8	5	4.3	3.6
P0275	CLE235	SouthAmerica	two-row	spring	6.16	4.96	7.1	5.25	6.46	6.59	4.88	6.05	5.5	6.2	6.6	5.9	6.7	6.4	5.8	5.2
P0277	CLE268	SouthAmerica	two-row	spring	6.63	6.68	5.31	4.66	4.96	6.74	6.09	4.93	5.8	5.9	5.2	5.1	6.5	6	6.3	6.1
P0278	CLE270	SouthAmerica	two-row	spring	4.43	5.14	5.32	3.99	5.01	5.19	4.71	3.64	4.2	4.4	5.2	4.8	5	4.8	3.5	3.6
P0282	CM67	NorthAmerica	six-row	spring	6.43	6.5	8.11	8.42	6.37	7.55	6.54	6.52	7.5	7.3	7.1	7.8	6.8	7	7.7	6.3
P0284	Commander	Australia	two-row	spring	5.53	5.94	5.36	4.96	5.13	5.49	5.65	5.23	4.8	5.3	5.9	5.6	5.9	5.9	5.5	4.9
P0285	Compass	Australia	two-row	spring	4.43	5.1	5.2	5.14	6.19	5.17	5.81	5.57	5.8	5.4	6.1	5.4	5	4.7	5.3	5.7
P0291	CORGI	Europe	two-row	spring	6.41	5.63	6.36	5.73	6.22	5.97	5.22	5.93	6.4	6.3	5.7	5.9	6.6	5.3	5.8	4.9
P0292	Cowabbie	Australia	two-row	spring	5.93	8.09	7.22	6.42	6.18	6.1	6.7	5.83	6.2	7.2	6.7	6.4	6.6	7	7.2	6.1
P0294	CzechLandrace-243	Europe	two-row	spring	5.23	4.75	4.62	4.65	5.17	4.72	4.69	3.59	4	5.3	5.3	4.9	4.3	4.4	4.8	4.6
P0297	Dana*	Europe	two-row	spring	5.59	3.54	2.21						5.3	6.3	4.8	6.1	6.1	6	5.3	5.6
P0303	Defra	Europe	two-row	spring	4.51	5.93	6.69	4.33	5.15	4.7	5.34	3.2	4.9	5.7	5.2	5.3	5.8	5.3	4.9	5.3
P0304	Delibes	Europe	two-row	spring	4.49	5.15	5.47	4.82	5.38	5.11	5.4	4.44	5.5	5.4	5.6	5.8	4.7	4.7	4.8	4.3
P0306	Dera	Europe	two-row	spring	4.97	5.74	6.12	6.26	5.13	5.15	5.62	4.75	6.2	5.9	5	4.6	5.7	6.1	4.8	6.3
P0307	Derkado	Europe	two-row	spring	4.72	4.64	5.03	4.77	3.94	4.69	4.34	3.61	4.1	4.4	4.6	5.3	4.7	3.8	5.3	5.3
P0308	DETENICKYBOHATYR	Europe	two-row	spring	4.92	5.13	3.41	3.01	2.5				3.4	4.7	4.6	4.7	3.4	4.8	3.6	2.8
P0316	DIABAS	Europe	two-row	spring	4.53	5.27	5.33	5.25	5.35	4.56	5.43	5.32	5.8	4.7	4.7	5.6	5	5.1	5.3	5.5
P0323	Draught	Europe	two-row	spring	6.22	6.28	6	5.64	5.13	5.69	5.72	5.79	6.5	5.8	5.9	6.3	5.1	5.5	6.4	5.9
P0324	DVORAN	Europe	two-row	spring	4.26	5.78	3.9	5.57	4.03	5.39	4.54	5.93	5.2	4.2	5.3	5.7	4.6	5.3	5.5	4.2
P0327	EB1111	Australia	two-row	spring	5.03	5.29	5.44	5.2	5.75	4.91	5.55	5.53	5.5	4.9	5.6	5.1	5.9	5.5	3.8	4.2
P0328	EB1112	Australia	two-row	spring	5.33	5.57	5.58	5.79	6.64	6.11	6.04	4.82	5.5	5.9	6.1	6.1	6.3	5.7	5	4.9
P0329	Edda	Europe	six-row	spring	5.08	4.44	4.71	4.55	3.67	4.8	4.9	3.55	3.7	4.9	4.7	4.6	5.1	4	4.7	4.9
P0330	EMIRCOMPLEX	Europe	two-row	spring	6.6	7.35	6.84	6.78	7.04	6.43	7.31	6.81	7.7	6.3	7.1	6.5	6.5	7.2	7.7	7.2
P0331	EMPRESS	NorthAmerica	six-row	spring	4.99	5.63	4.87	4.09	3.68				5.6	4.8	5.6	5.4	4.4	5.9	5.4	4.9
P0332	ESPERANCE ORGE 289	n.d.	two-row	spring	6.78	7.03	7.68	7.1	7.26	6.92	7.92	6.57	6.7	6.5	6.8	7.5	7.9	7.8	7.3	7.4
P0334	EUROPA	Europe	two-row	spring	5.2	6.19	5.62	5.4	5.53	5.36	5.25	4.98	4.9	5.2	5	5.7	5.7	6.2	5.9	5.7
P0335	Excel	NorthAmerica	six-row	spring	6.24	6.81	6.49	5.41	5.67	6.59	5.93	5.69	6.8	5.8	5.6	6.3	6.3	6.3	4.9	5
P0336	Expres	Europe	two-row	spring	6.09	5.83	6.01	4.62	5.51	5.08	6.16	5.59	6.1	6.4	4.9	5.2	6.4	5.9	6	4.8
P0337	Fairview	Australia	two-row	spring	5.13	4.93	4.62	5.21	4.17	4.62	4.85	5.65	4.7	4.9	5.5	4.5	5	5.6	4.5	5.2
P0342	FILIPPA	Europe	two-row	spring	5.73	6.59	5.12	5.34	6.2	5.22	6.04	4.89	6.3	5.7	5.7	5.5	4.9	6.4	6.2	5
P0343	Finniss	Australia	two-row	spring	5.05	6.01	5.52	5.94	4.94	4.84			5.8	5.9	5.1	5.1	4.8	5.9	5.5	4
P0346	Flagon	Europe	two-row	winter	3.64	1.94							3.5	3.4	4	3.7	3.3	4	3.2	4.4
P0347	Flagship	Australia	two-row	spring	6.55	5.44	5.23	4.94	4.54	5.07	5.15	5.3	5.5	5.2	5.7	5.8	5.2	5	5.6	4.9
P0348	Fleet	Australia	two-row	spring	7.57	7.14	6.75	7.07	7.54	6.65	5.11	4.59	7.2	6.7	6.8	6.9	7.1	7.7	6.2	6.8
P0349	Flinders	Australia	two-row	spring	4.23	4.84	5.05	4.84	4.38	4.88	4.86	4.78	4.4	4.7	5.3	4.6	4.6	5.3	4.9	4.9
P0350	FORMULA	Europe	two-row	spring	6.05	5.38	6.12	5.05	5.07	5.43	3.14	4.25	5.5	5.2	5.2	5.6	5	5.1	6.7	6.5
P0352	Foster	NorthAmerica	six-row	spring	4.72	5.69	6.79	5.87	5.35	4.77	3.61		5.5	6.2	5.3	5.3	5.2	6	5.4	6.2
P0355	France 30161	Europe	two-row	winter	4.44	4.96	4.29	4.95	4.52	4.37	4.37	3.49	4.5	5.6	5.4	4	4.9	4.3	4	4.3
P0361	GALAN	Europe	two-row	spring	3.62	5.46	5.29	4.64	4.78	5.38	5.52	5.59	4.6	5.1	5.4	5.2	5	5.4	4.4	6.1
P0367	Gimpel	Europe	two-row	spring	5.94	5.81	5.02	5.85	4.62	5.26	5.87	5.78	5.4	5.5	5.7	5.6	5.5	5.7	5.7	5.7
P0371	GrangeR	Australia	two-row	spring	5.87	5.18	5.66	5.63	5.18	5.52	5.1		5.9	6.1	5.6	5.8	5.7	4.9	5.1	5.2
P0372	Granifen	Europe	two-row	spring	4.49	3.29	4.2	4.52	3.66	4.2	3.92	3.94	3.3	4.7	3.7	3.7	4.9	3.2	3	3.2
P0373	Grimmett	Australia	two-row	spring	4.86	5.65	4.7	5.22	4.05	4.78	4.98	4.42	4.6	4.2	5.7	5	4.4	4.8	5.6	5.2
P0374	Grout	Australia	two-row	spring	4.64	5.12	5.3	4.91	5.38	5.52	4.91	4.21	4.8	5.6	6.2	5.4	5.1	4.7	4.9	5
P0375	GSHO 2479 (in Glacier,slender dwarf 4 mutant)	NorthAmerica	two-row	winter	4.2	5.52	5.27	3.01	3.25				4.3	4.9	4.9	5.3	5	5.8	5.3	3.5
P0378	H91011001	NorthAmerica	two-row	winter	4.55	4.68	5.45	5.22	4.28	5.83	4.77	5.84	4.8	5	5.1	5.2	5.6	5	5.4	5.3
P0386	Hamelin	Australia	two-row	spring	5.43	5.4	5.62	5.75	5.27	5.3	5.1	5.55	5.5	5.8	6.4	5.4	5.1	4.9	3.8	4.4
P0389	Hannan	Australia	two-row	spring	6.85	6.31	5.76	5.82	6.55	5.68	6.38	5.77	6.6	7.1	6	5.6	5.8	6.3	6.8	5.6
P0390	HANNCHEN	Europe	two-row	spring	3.66	5.71	4.48	5.31	4.23	4.24	4.53	4.88	5.3	5.2	4.2	4.6	5.7	4	4	2.9
P0394	HARRINGTON	NorthAmerica	two-row	spring	4.95	5.1	4.67	4.94	5.16	4.9	5.75	3.59	4.4	5.5	5.8	5.4	5.1	5.6	4.8	4.7
P0395	Harriot	Europe	two-row	spring	5.61	5.05	4.71	5.46	4.2				4.8	5.6	4.8	5.4	5.1	6.2	4.5	4.5
P0398	Haruna Nijo	Asia	two-row	spring	6.59	6.06	6.06	6.06	5.76	5.39	7.29		6.6	6.9	6.6	6.2	6.1	5.8	3.8	4.5
P0399	Hassan	Europe	two-row	spring	6.56	5.76	5.25	4.61	5.03	5.39	5.84	3.64	5.7	5	5	6.6	5	4.8	6	6.5
P0400	Havanna	Europe	two-row	spring	4.9	5.18	4.49	4.54	4.2	5.9	5.12		4.3	5.8	4.9	5.1	5.1	4.7	5.1	5
P0413	Heart	Europe	two-row	spring	4.6	4.76	5.85	5.3	4.54	5.05	5.47	5.32	6.1	4.6	4.7	5.7	5.3	5	4.8	3.9
P0417	Heriot	Europe	two-row	spring	5.5	3.68	4.35	5.57	5.37	5.64	5.36	6.76	5.3	6.1	5.5	5.6	4.8	5.8	4.6	5
P0418	Heris	Europe	two-row	spring	4.67	4.61	3.99	3.96	4.02	4.65	4.21	4.98	3.7	4.9	4.7	4.2	4.2	4.8	5.2	4.1
P0419	Hindmarsh	Australia	two-row	spring	4.8	4.27	4.96	4.72	4.82	5.79	5.69	4.3	4.4	4.4	5.1	5.7	5.5	3.6	4
P0423	Hu Mai 4 Hao	Asia	two-row	spring	7.23	7.56	6.83	6.25	5.7	6.53	7.21	3.19	7.7	7	7.4	7.9	7	6.2	6.2	6.3
P0453	ICB 104039	MiddleEast	six-row	facultative	6.55	5.72	5.18	6.03	5.67	6.94	5.13	3.67	5.6	6.1	6.7	5.5	6.2	6.1	5.6	3.9
P0454	ICB78-0058-7AP-2AP-1AP-4AP-0AP	MiddleEast	two-row	spring	6.24	5.59	5.83	5.27	6.11	5.87	6.09	6.34	5.5	5.5	6.8	7	5.8	6	5.3	6
P0456	IG 16957	Asia	six-row	spring	4.94	4.14	6.6	5.52	5.53	4.62	5.59	4.29	5.6	5.7	5	4.8	5.4	4.9	2.9	3.2
P0467	IGB1201	Australia	two-row	spring	6.28	5.64	5.4	6.34	5.5	5.9	4.84	5.16	6.3	5.6	5.3	5.3	7	6.3	4.8	4.7
P0469	IGB1234	Australia	two-row	spring	5.31	4.92	5.08	4.9	4.36	5.78	5.83	5	4.6	5.9	5	5.6	4.6	4.6	5.5	6
P0470	IGB1235	Australia	two-row	spring	5.21	5.25	6.95	6.07	5.53	4.19	5.25	5.47	4.8	5.3	4.9	6.4	6.5	4	3.7
P0471	IGB1243	Australia	two-row	spring	4.58	4.99	4.94	5.11	5.08	5.34	4.93	4.65	4.5	5.1	4.5	4.9	6.1	4.3	5.7	5.3
P0472	IGB1244	Australia	two-row	spring	6.11	5.5	5.37	5.83	5.8	6.04	4.48	5.05	4.9	6.1	5.5	5.1	4.9	6.8	6.4	2.9
P0475	IGV3-313 (ATLAS46)	NorthAmerica	six-row	spring	4.76	5.09	4.67	3.79	5.28	4.92	4.94	5.04	4.2	5	4.5	4.9	4.6	5.6	5.7	4.4
P0476	Ilka	Europe	two-row	spring	3.89	4.68	5.26	4.46	4.59	5.23	4.83	4.77	5	4.6	5	4.6	5.2	5.5	4.5	4.1
P0477	Inari	Europe	two-row	spring	3.83	4.07	4.47	3.73	4.57	5.07	4.65	3.55	4	3.8	4.7	4.8
P0478	INDIAN DWARF (CIho 13994)	NorthAmerica	six-row	spring	6.21	4.13	7.06	6.47	5.32	4.27	2.54		6.4	4.9	5.7	5.6	5.1	6.5	5.4	5.7
P0479	Ishuku Shirazu	Asia	two-row	winter	6.78	7.26	5.42	5.19	7.1	7.46	6.88	8.27	7.7	7.4	6.1	7	7	6.6	6.5	4.6
P0480	Jantar	Europe	two-row	spring	4.25	5.86	5.64	4.77	4.86	4.26	5.25	5.26	4.5	6.2	5.9	4.3	4.5	4.8	5.5	2.1
P0481	Jessica	Europe	two-row	spring	5.58	5.42	5.07	5.58	5.66	5.59	4.96		5.5	4.8	5	6.3	5.5	6	5.1	6
P0482	Jubilant	Europe	two-row	spring	4.57	5.16	4.78	4.56	3.94	3.43	4.51	5.28	5.1	4.2	4.6	4.4	4.2	4.7	4.2	5.2
P0483	Jyoti-PI 428399	Asia	six-row	spring	6.06	6.82	6.85	7.42	7.98	6.46	6.52	6.83	7.4	7.2	6.4	6.5	7.6	6.7	7.2	5.9
P0484	Kalkreuther Fruhe	Europe	six-row	winter	5.23	5.02	5.78	6.93	7.14	4.83	5.38	4.77	5.6	6	6	5.7	5.4	5.8	4.5	4.8
P0485	Kaputar	Australia	two-row	spring	5.51	6.07	5.6	6.7	5.8	6.11	6.15	6.69	6.5	6.8	6.8	6.1	5.4	5.5	5.9	6.2
P0487	KASTICKY	Europe	two-row	spring	5.74	5.85	5.26	5.09	6.17	5.22	5.89	4.82	6	5.3	5.4	6.4	5	5.6	6	4.9
P0490	Keel	Australia	two-row	spring	6.05	4.93	6.61	5.31	5.83	5.53	5.58	5.44	6.1	5.3	5.8	5.8	6.2	5.4	4.9	4.7
P0492	KINAI 5 (eam8.k mutant)	Asia	two-row	winter	4.94	6.01	3.21						6.3	5.9	5.6	4.8	5.9	5.4	4.9	3.6
P0495	Kinukei 18	Asia	two-row	spring	5.81	6.25	5.21	4.07	5.46	5.21			4.7	5.4	5.3	5.5	6.2
P0496	Kinukei 19	Asia	two-row	spring	6.75	6.88	7.58	5.63	5.85	5.72	5.26		6.5	6.5	6.4	5.5	6.9	5.8	6.5	6.7
P0499	KLAXON	Europe	two-row	spring	4.78	5.03	5.24	4.8	3.52	6.31	5.47	5.21	4.6	5.9	5.4	5.2	4.7	4.4	6	4.9
P0500	KNEIFEL GERSTE VOLLKORN	Europe	two-row	spring	4.7	5.22	5.06	5.84	5.33	4.19	5.52	5.84	5.6	5.4	5.8	4.8	5.8	4.8	4.8	3.7
P0501	KNEIFLUV P 13	Europe	two-row	spring	7.7	6.4	6.33	7.55	7.06	5.48	5.88	5.59	7	6.1	7.6	6.1	6.5	5.9	7.7	6.2
P0504	Krona	Europe	two-row	spring	5.63	5.27	6.08	6.01	5.1	5.24	5.78	5.58	6.7	5.7	4.9	5.2	5.1	6.3	5.5	5.9
P0505	KRYSTAL (Mla13)	Europe	two-row	winter	4.01	4.91	5	4.17	4.18	4	4.72	4.6	4.5	5.1	4.5	4.5	3.8	3.8	5	5.1
P0506	KS1294	Europe	two-row	spring	5.11	4.3	6.17	4.85	4.41	6.01	5.54	2.4	5.4	4.5	6.1	5.8	5.2	5	5.1	3.9
P0507	Kustaa	Europe	two-row	spring	5.16	5.25	6.52	6.35	5.11	5.36	4.74		5.4	5.7	6.6	5.4	4.9	5	6.2	4.5
P0509	Kym	Europe	two-row	spring	5.52	6.24	5.66	6.57	6.36	5.65	5.89	5.46	5.6	5.2	5.7	6.2	6.6	6.6	6	6.2
P0510	La Trobe	Australia	two-row	spring	5.2	5.6	5.61	5.67	4.65				6.3	5	6	4.6	6.1	4.7	4.2	4.5
P0511	Lacey	NorthAmerica	six-row	spring	5.76	6.05	5.73	6.04	6.29	5.68	5.81	6.08	6.4	6.1	6.6	5.6	5.5	5.4	6.3	6.7
P0513	Landlord	Europe	two-row	spring	5.03	5.08	4.34	4.82	4.16	4.85	5.1	4.37	5.6	4.8	4.1	4.1	4.7	4.7	5.7
P0514	Langeland	Europe	two-row	spring	5.59	5.99	4.87	5.68	5.07	4.93	4.79	5.05	5.6	4.7	5.9	5.1	6.2	4.5
P0515	Langstrand 0102*	Europe	six-row	winter	5.16	5.87	6.97	6.63	4.8	6.4	6.49	4.57	5.4	6.2	6.9	5.8	5.8	5.7	5.9	5
P0516	Lao Wu Hu Xu Mai	Asia	two-row	spring	5.33	4.23	4.84	5.07	4.14	4.57	3.25		4.5	5.1	4.1	4.3	3.9	5.1	4.1	5.1
P0517	Larker	NorthAmerica	six-row	spring	6.17	4.9	4.6	4.87	3.88	4.25	4.99	5.43	4.2	5	5.3	5.5	5	4.7	5.2
P0518	Legacy	NorthAmerica	six-row	spring	4.25	4.12	5.3	4.76	5.33	5.39	5.11	4.32	5.3	5.1	4.1	5.4	5.1	5.9	4.1	4.1
P0521	Lindwall	Australia	two-row	spring	4.5	4.46	6.03	5.65	3.96	4.28			5.6	4.5	4.8	5.2	4.3	4.2	5.5	5
P0525	LOCEB-30	NorthAmerica	two-row	spring	5.1	5.42	5.16	5.05	5.03	5.03	5.09		5.9	5.1	5.7	4.8	4.6	6.1	4.6	4.9
P0526	Lockyer	Australia	two-row	spring	4.6	3.93	5.18	5.57	5.12	4.63	4.51	3.87	5.4	4.3	5	4.5	4.6	4.9
P0527	Logan	NorthAmerica	two-row	spring	5.59	5.42	5.32	6.03	4.89	5.11	5.6	5.48	5.9	6	5.2	4.9	6.4	5.1	5.7	5
P0531	Luxor	Europe	six-row	winter	4.3	4.93	5.97	4.55	4.9	6	4.92	5.15	4.7	5.5	5.3	4.3	5.4	4.4	6.3	5.7
P0537	Mackay	Australia	two-row	spring	5.43	5.2	5.09	4.52	4.31	5.95	4.93	4.25	5.4	4.4	4.8	6	5.9	4.7	4.6	4.5
P0538	Macquarie	Australia	two-row	spring	6.09	5.15	5.29	5.25	5.2	5.05	5.11	5.53	5.7	5	6.2	5	5.5	4.8	5.7	5.5
P0539	Magda*	Europe	two-row	spring	5.26	5.69	5.63	4.92	6.18	4.83	5.4	5.27	5.8	5.3	5.2	5.4	6.2	4.9	3.6	3.3
P0541	Maltine	Europe	two-row	spring	5.51	6.82	5.43	6.47	6.57	6.63	7.07	5.74	6.8	6.6	5.5	6.7	5.9	6.2	7.1	6.2
P0543	MANLEY	NorthAmerica	two-row	spring	5	4.02	4.17	5.11	4.51	4.37	4.97	4.69	5.5	4.2	4.8	4.9	3.9	3	3.1	3.6
P0544	Maresi	Europe	two-row	spring	6.13	6.01	5.22	5.46	4.74	6.04	5.2	6	5.8	5.6	4.8	6.7	5.7	5.7	5.6	5.6
P0545	Margret	Europe	two-row	spring	4.8	5.52	4.09	4.9	5.56	4.55	5.23		5.8	4.3	4.5	5.3	4.6	4.7	5.9	2.7
P0546	Maritime	Australia	two-row	spring	7.52	6.32	6.43	6.73	5.98	6.6	7.43		6.3	6.5	6.2	7.3	7.4	7.4	5.8	5.5
P0559	Merit	NorthAmerica	two-row	spring	6.11	5.74	6.21	5.36	5.22	5.55	5.67	5.36	5.6	4.9	6.2	6.1	5.3	5.5	5.9	6.4
P0561	Misato Golden	Asia	two-row	winter	6.11	6.9	5.63	6.65	6.57	6.77	6.15	6.34	6.2	6.1	6.4	7.6	6.9	6.5	6.7	5.7
P0562	MMiscBYDV-92	NorthAmerica	two-row	n.d.	5.79	6.12	4.77						4.9	6.3	6.7	6.1	5	5.4	5.4	5.7
P0563	MN599	SouthAmerica	two-row	spring	5.66	5.45	6.13	5.82	5.78	5.48	6.48	5.79	6.6	5.7	5.9	6.1	5.6	5.1	5.5	6.7
P0564	MN607	SouthAmerica	two-row	spring	4.71	4.55	4.25	4.41	4.41	4.5	4.89	4.61	4	3.8	5	4.7	5.3	5.3	4.3	2.8
P0565	MNBrite	NorthAmerica	six-row	spring	4.86	5.63	5.76	5.43	6.25	4.19			6.5	5.2	4.9	6.1	5.9	5.1	5.5	6
P0566	MODOC	NorthAmerica	six-row	spring	4.59	3.65	2.1						4	3.9	5.1	5.5	5.2	4.2	4.2	5.1
P0570	Moondyne	Australia	two-row	spring	6.47	5.79	6.23	5.31	6.19	6.03	5.89	6.33	7	6.2	5.9	5.3	6.3	6.1	5.6	6.3
P0572	Morex	NorthAmerica	six-row	spring	5.74	6.09	6.43	6.07	4.61	6.39	5.4	3.69	5.6	5.4	6	6.7	6	5.1	6.4	3.1
P0573	Morovian	NorthAmerica	six-row	spring	5.78	6.07	5.66	5.29	5.1	4.96	5.48	6.09	5.4	5.1	5.7	6.1	6.6	4.8	4.2	3.9
P0574	Moroc9-75/ArabiAswad/4/Hml-02/ArabiAbiad/3/Api/CM67//Nacta	MiddleEast	two-row	n.d.	5.74	6.25	5.27	5.65	5.43	6.62	7.03	7.08	7.3	6.5	7.1	5.5	5.6	5.8	6	6.2
P0575	MoroccanLandrace	Africa	six-row	spring	6.08	5.42	5.82	5.52	4.77	5.86	5.95		5.4	5.1	5.4	5.6	6.3	5.8	6.6
P0576	Mosane	Europe	two-row	spring	4.39	4.79	4.48	4.14	4.73	4.66			4.7	4.1	4.8	4	4.6	4.5	5.1	5
P0581	Natasha	Europe	two-row	spring	6.01	5.68	5.84	5.88	5.81	4.75	5.31	5.91	5.8	5.2	6.7	5.7	6	5.2	3	4.8
P0583	NB1054/ALELI	NorthAmerica	six-row	spring	6.67	6.6	6.78	6.3	6.5	6.22	6.15	6.31	7.2	7.3	5.7	6.7	5.9	6.2	7.6	5.7
P0584	NBX05019-08-099	Australia	two-row	spring	5.82	4.89	6.03	5.7	4.92	5.75	5.87	6.07	5.2	5	6.4	6.2	5.6	5.6	6	5.8
P0586	NCL5-98-9-1	SouthAmerica	two-row	n.d.	4.22	5.28	4.34	4.13	5.45				4.9	4.6	5.3	4.9	4.3	4.1	5.5	4.3
P0587	ND22170	NorthAmerica	two-row	n.d.	6.44	5.56	5.8	5.96	5.4	5.81	5.64	6.05	7	5.3	5.8	5.3	5.5	6.5	6	4
P0588	ND23265	NorthAmerica	two-row	n.d.	4.51	5.47	5.58	5.67	5.27	5.25	5.7	5.42	5.1	5.7	4.7	6.2	5.4	5.6	3.8	4.8
P0589	ND23275	NorthAmerica	two-row	n.d.	6.6	6.08	7.49	6.93	5.88	7	7.67		7.9	7.8	6.8	6.7	6.5	7.2	6.1	6.7
P0592	Newdale	NorthAmerica	two-row	spring	3.33	5.6	5.87	3.83	4.47	4.37	3.86	6.64	4.2	4.5	5.3	5.5	3.8	3.7	4.9	6.2
P0594	Nirasaki Nijo 9	Asia	two-row	spring	6.11	5.63	6.22	5.9	5.62	5.4	6.1	4.88	5.2	7	5.4	5.8	7.1	5.3	6	5.9
P0595	NITRANSKY-EXPORTNI	Europe	two-row	spring	5.99	5.6	6.08	5.26	5.39	5.87	5.96	6.06	6.9	6.7	5.2	5.5	5.8	5.4	5.5	4.8
P0598	NOVODVORSKY-HANACKY	Europe	two-row	spring	5.59	5.64	5.22	5.63	5.49	5.51	3.91	4.25	5.2	5.3	5.7	6.4	5.3	6.2	5	4.1
P0606	O'Connor	Australia	two-row	spring	5.66	6.3	7.61	6.1	6.91	6.69	5.31	3.7	5.6	5.7	7.1	7.1	6.3	6.8	6.5	6.4
P0607	OHARA	Europe	two-row	spring	5.15	6.54	5.24	5.31	5.46	5.32	5.62	4.72	4.7	5.1	6.1	5.1	5.9	3.7	3.2	4.8
P0608	OLBRAM	Europe	two-row	spring	4.18	4.26	4.23	4.85	3.21	4.34	4.14	3.49	3.4	4.3	4	4.8	4.9	3.5	2.9	3.2
P0608	Olbram	Europe	two-row	spring	4.18	4.26	4.23	4.85	3.21	4.34	4.14	3.49	3.9	4.5	3.5	3.7	5.3	4	4.4	4.3
P0609	OLIVEROS LITORAL MAG	SouthAmerica	six-row	spring	5.9	6.85	6.16	6.94	6.35	6.34	6.36	6.73	6.5	6.8	6.9	7.2	5.8	5.9	6.7	5
P0610	Olsok	Europe	six-row	spring	4.54	5.48	5.89	5.62	5.98	4.94	5.94	5.89	5.6	4.9	5.9	5.4	5.8	6.3	5.1	6.1
P0611	Onslow	Australia	two-row	spring	4.88	5.63	4.61	4.38	4.6	4.2	6.11	3.41	4.9	4.3	5.4	5.7	4.7	4.4	5	5.4
P0612	OPAVSKY-KNEIFEL	Europe	two-row	spring	6.02	5.97	5.37	6.12	4.93	5.75	6.19	4.05	6.8	6	5.1	5.7	5.4	6.2
P0613	Optic	Europe	two-row	spring	6.42	6.21	6.67	6.21	5.33	5.15	5.74	5.47	6.1	6	6.3	5.4	5.7	5.6	6.1	6.6
P0614	OR385-1-2 (Brindabella)	Australia	two-row	spring	5.9	6.22	7.12	3.29					7.3	5.8	6	6	7.1	7	4.9	4.5
P0615	ORBIT	Europe	two-row	spring	4.15	3.84	3.98	4.82	3.74	3.75	4.4	3.66	3.8	3.8	3.8	4.8	3.8	4.7	3.2	3.5
P0616	OTIS	NorthAmerica	two-row	spring	4.48	4.87	5.17	4.17	5.46	4.48	4.93	4.47	5.9	4.5	4.9	4.4	4.9	4.4	4
P0619	Oxford	Australia	two-row	spring	5.92	5.32	6.13	5.75	5.93	5.07	5.42	5.29	6	4.9	5.1	6.3	6.1	4.5	4.7
P0620	P7219.92	Europe	n.d.	n.d.	5.2	5.47	4.69	3.92	4.7	5.47	3.33		4.8	4.3	5.7	5.1	4.1	4	5.2
P0621	Patty	Europe	two-row	spring	4.81	4.92	4.96	4.78	4.53	5.03	4.96	4.26	5.1	5.4	4.7	5.2	5.8	4.2	4.1	4.1
P0622	Pearl	Europe	two-row	winter	7.07	6.54	7.17	6.82	6.73	6.17	7.05	6.93	6.5	6.1	7.3	6.5	7.4	7.7	7.6	6.4
P0624	PERUN	Europe	two-row	spring	6.35	4.67	4.63	5.25	6.05	5.26	5.71		5.7	5.5	5.1	5.9	4.6	5.2	6.5
P0625	PEWTER	Europe	two-row	spring	5.09	5.33	5.7	6.1	4.96	5.47	5.07		5.4	5.2	5.9	5.2	5.6	5	6.1	5.4
P0626	PICCOLO	Europe	two-row	spring	4.73	4.63	5.03	5.44	4.77	6.05	5.14		5	5	5.5	4.8	5.6	6	4.1
P0627	PISARECKY R 31	Europe	two-row	spring	7.32	6.47	6.87	6.89	6.66	6.76	6.52		6.8	6.8	7.4	7.2	6.8	6.1	7.4	6.8
P0631	Prior	Australia	two-row	spring	6.65	7.86	7.18	6.83	6.68	7.06	6.74		6.3	7.4	7.1	7.2	7.6	7.2	5.1	4.8
P0634	PROCTOR	Europe	two-row	spring	4.82	5.45	4.58	4.97	5.7	5.61	5.91	4.11	5.2	4.8	4.5	5.7	4.8	6.1	5.9	6.1
P0635	Prosa	Europe	two-row	spring	4.93	3.87	4.45	4.16	4.29	4.81	4.17	4.78	3.8	4.7	3.9	4.4	5.5	5.6	3.7	3.5
P0636	PROSKOVCUV-HANACKY	Europe	two-row	spring	7.31	6.3	6.47	7.1	5.62	5.91	5.32	7.12	6.9	5.7	7.3	5.6	6.2	6.2	6.7	7.5
P0638	Quasar	Australia	two-row	spring	3.55	3.72	5.78	6.29	3.11	3.73	3.89	3.64	3.5	5.4	4.6	4	4.5	3.5	3.5	5.4
P0639	Radiant	NorthAmerica	two-row	spring	5.13	6.31	6.96	6.4	6.44	6.32	5.57	5.9	6.8	6.4	6	6.1	5.5	6.8	6.8	5.4
P0640	RAPID	Europe	two-row	spring	6.8	6.57	5.82	6.29	6.89	5.85	5.39	5.88	7.3	5.8	6.3	6	6.9	5.6	5.9	4.7
P0641	Rawson	NorthAmerica	two-row	spring	5.89	5.71	5.87	6.45	6.41	6.12	5.63	6.03	6.1	5.8	6.8	6.6	5.5	6	6.6	5.4
P0643	REGENT	Europe	two-row	spring	4.4	4.53	5.6	6.8					4.5	5.6	4.6	4.5	5.1	5	4.5	5.4
P0644	Reggae	Europe	two-row	spring	6.16	5.44	5.69	6.36	6.27	5.74	6.21	6.19	5.6	5.8	6.4	6.3	5.9	7.1	5.8	4.8
P0645	Regina	Europe	two-row	winter	5.8	5.98	5.4	4.85	5.68	4.98	5.13	4.71	5.4	4.9	6.5	4.8	5.2	5	6.1
P0646	RETROARUPOBV-9225	NorthAmerica	two-row	spring	6.64	6.15	6.25	6.42	6.68	7.46	6.96	6.36	6.9	6.4	6.7	6.3	6.9	7.3	8.5	5.9
P0648	Riviera	Europe	two-row	spring	3.87	4.72	4.15	4.54	4.71	5.17	3.78		4.2	4	5	4.5	4	5.3	6
P0649	ROBUST	NorthAmerica	six-row	spring	4.58	5.76	5.36	5.13	6.11	5.32	4.69	5	4.8	5.3	5.6	5	5.8	5.9	4.9	2.8
P0650	Roe	Australia	two-row	spring	6.34	6.37	6.39	6.69	6.89	7.98	6.86	6.63	7.1	6.7	6.2	6.9	7.8	6.2	7.5	6.7
P0652	Roxanna	Europe	two-row	spring	6.12	4.81	5.45	5.23	4.72	5.51	4.89	5.63	5.9	5.3	5.8	5.8	4.8	4.6	5.5	5.5
P0655	RUSSIA24	Europe	two-row	spring	8.2	6.93	6.53	7.54	8.54	7.37	8.01	8.35	7.4	7.3	7.5	7.8	8.7	8.3	6.2	5.5
P0657	Ruti	Europe	two-row	spring	5.01	4.76	4.54	4.88	4.97	4.8	4.57	5.33	5.1	5.6	4.6	5	5	5.8	4.2	4.1
P0659	Salmas	Africa	two-row	facultative	5.84	7.37	4.91	5.5	5.88	4.39			6.2	5.3	5.6	5.2	5.9	6	5.3	6.4
P0661	SANALTA	NorthAmerica	two-row	spring	5.93	4.41	5.28	4.04	3.98	3.75	4.32		4.2	4	5	5.3	4.4	4.9	4.6
P0662	Satsuki Nijo	Asia	two-row	spring	5.12	3.9	4.96	6.39	5.12	4.71			5.7	5	4.5	4.5	6	5	5	5.3
P0668	Scarlett	Europe	two-row	spring	5.42	4.23	5.49	5.82	5.44	4.96	5.13		5.3	5.8	4.9	5.7	4.7	4.8	5.8	5.4
P0670	Schooner	Australia	two-row	spring	5.76	4.73	4.72	5.31	4.99	5.89	5.59	5.01	6.3	4.9	4.8	4.8	5.7	4.6	5.6	6
P0673	SD432-SM95509	NorthAmerica	two-row	winter	4.75	6.12	4.76	2.39					6.1	4.6	5.1	6.3	4.9	4.8	5.2	4.1
P0674	SE612.01	Europe	two-row	n.d.	4.94	4.07	5.45	4.75	5.16	5.61	4.79		5.1	4.7	5.8	4.9	5.7	4.6	4.5	5.1
P0675	SE643.02	Europe	two-row	n.d.	4.31	3.59	2.6						3.9	4	4	3.5	4	4.5	3.5	4.6
P0676	SEEBE	NorthAmerica	two-row	spring	5.13	5.06	4.9	5.14	3.84	4.39	4.55		4	4.7	5.2	4.3	5.2	5	5.3	3.8
P0677	Severa	Europe	two-row	spring	5.56	4.79	5.85	4.83	5.05	4.61			4.6	5	4.8	4.4	5.9	6.3	5.3	5.3
P0682	Shepherd	Australia	two-row	spring	5.62	4.47	5.29	7.03	6.58	6.33	5.52		6.8	5.9	5.1	6.3	6.7	5.7	5.9	5.1
P0683	Sherpa	Europe	two-row	spring	5.17	5.55	5.95	5.25	6.01	5.07	5.75	5.21	6.1	5.9	5.2	4.9	4.9	6.6	4.5	4.4
P0684	Shinonome	Asia	six-row	spring	4.28	5.3	4.44	5.27	4.98	4.34	4.85	4.48	4.1	4.2	5.1	4.9	5.3	5.3	3.3	2.7
P0685	SHN094	NorthAmerica	two-row	n.d.	6.96	6.41	5.47	5.03	6.97	6.6	6.44	6.03	7.3	7	5.5	7	5.5	6.7	5.8	6
P0687	SHYRI	NorthAmerica	two-row	spring	6.71	6.31	5.53	5.36	6.58	5.78	6.68	5.68	5.7	6.3	5.5	6.2	6.9	6.4
P0688	SIMBA	Europe	two-row	spring	5.35	5.4	4.46	5.18	5.67	5.12	5.38	5.48	4.6	5.8	4.9	5.8	5.3	5.7	5.1
P0689	Sissy	Europe	two-row	spring	4.39	4.63	5.14	4.81	5.94	5.23	5.56		5.1	5.6	5.3	4.7	3	4.2	3.5
P0690	Skiff	Australia	two-row	spring	4.8	4.65	4.55	5.32	4.18	5.01	5.01	5.31	5.6	5.4	4.4	4.8	4.3	4.2	5	5.9
P0692	Sloop	Australia	two-row	spring	5.27	6.51	5.66	5.77	6.38	5.81	5.08		5.2	5.8	5.6	6.9	6.2	5.5	6.7	5.2
P0693	Sloop SA	Australia	two-row	spring	5.72	5.35	6.06	6.39	5.95	6	4.73	4.71	6.4	5.1	6.1	5.2	4.7	4.4
P0703	SMBA11-1771	Australia	two-row	spring	5.75	6.18	6.07	5.56	4.62	5.51	5.78		6.6	6.4	5.9	5.2	5.4	4.9
P0709	SpanishLandrace-355	Europe	n.d.	n.d.	6.3	6.27	6.49	6.46	7.5	6.18	5.37	5.37	5.5	5.5	5.6	7.4	6.9	6.7	6.7	4.5
P0714	Steffi	Europe	two-row	spring	5.86	4.29	4.66	5.18	5.5	5.12	5.65	5.65	5.2	4.6	5.6	5.9	6.1	5.8	5	4.6
P0715	Stella	Europe	two-row	spring	6.01	5.08	3.16						6.7	5	6	4.8	6.6	5.3	5.7	5.2
P0716	Stellar-ND	NorthAmerica	six-row	spring	4.32	3.92	4.07	4.12	2.53	3.64	5.46	4.19	4.3	4.5	3.8	3.6	3.3	4.9	4.3	5.9
P0718	Stirling	Australia	two-row	spring	5.6	5.86	5.65	5.95	5.4	6.36	5.84	5.78	6.5	6.2	5.5	5.2	5.9	6.1	6.2	5.6
P0719	STUPICKY HANACKY	Europe	two-row	spring	7.18	6.06	5.19	5.21	5.87	5.75	5.64	5.22	5.2	6	5.3	6.4	6.2	5.1	7	3.1
P0720	Sublette	NorthAmerica	two-row	spring	4.47	5.23	3.26	5.18	5.31	4.08	4.36	3.75	3.8	4.4	5	4.2	5.3	4.4	4.4	4.6
P0723	SVB21	Africa	two-row	n.d.	4.95	5.22	5.36	4.8	5.02	4.48	4.74	4.08	5.6	4.5	4.9	4	5.7	4.5	4.9	3
P0724	SVB24 (lfrR)	Africa	two-row	n.d.	5.61	6.15	4.8	5.06	5.4	5.16	5.35	5.65	5.6	5.4	5.9	4.9	4.8	6.2	5.2	5.8
P0726	SVC5	Africa	two-row	n.d.	6.62	6.17	6.18	6.38	6.16	6.02	6.71	7.05	7.5	6.4	5.7	6.3	7.2	6.4	5.9	6.9
P0728	Syn6058-06	Australia	two-row	spring	6.68	7.37	6.38	5.79	5.97	6.7	6.19		7.4	5.9	6.1	5.7	7	7	7.4	5.9
P0730	Tallon	Australia	two-row	spring	5.01	5.23	5.31	5.44	5.59	4.53	6.17		6.4	6	5.1	4.7	4.9	4.7	6	3.5
P0731	TANKARD	NorthAmerica	two-row	spring	5.08	4.34	4.45	4.75	5.49	4.45	5	3.79	4	4.6	5.5	3.9	5.2	5.6	4.6	4.6
P0732	Tantangara	Australia	two-row	spring	6.02	5.87	4.45	5.04	4.98	4.83	4.85		5.5	4.9	5.7	4.4	4.9	5.2	5.5	5.7
P0733	Teemu*	Europe	six-row	spring	4.22	4.01	4.1	5.39	4.66	4.16	2.31	2.74	4.6	3.9	4.3	4.6	5	3.2	3.5
P0736	Tilga	Australia	two-row	spring	5.89	5.74	5.52	7.44	6.74	6.22	5.9	4.89	5.6	6	6.1	6.8	6.1	7.1	6.5	4.2
P0739	Tocada	Europe	two-row	spring	4.8	5.19	5.05	5.08	5.54	4.98	5.16	5.43	4.9	6.1	5.2	4.7	4.8	4.8	5.1	6.3
P0740	Toddy	Europe	two-row	spring	4.61	4.71	4.56	4.98	5.02	4.48	4.11	4.5	4.2	5	5.7	4.4	5.2	4.5	3.8	4.6
P0741	Tolar	Europe	two-row	spring	6.13	6.82	4.9	5.74	5.05	4.98	7.07		6.8	5.2	5.8	5.6	5.5	6.8	5.8	3.9
P0742	TOPAS	Europe	two-row	spring	6.05	5.81	5.39	5.53	6.13	5.62	6.11	5.81	6	7	6.6	6	5.5	5.1	5.1	5.9
P0743	Tore*	Europe	two-row	spring	5.76	5.26	5.47	5.39	6.14	5.63	4.73	5.55	5.5	6	6	5.2	6.1	5.3	5.1	4.8
P0744	Torrens	Australia	two-row	spring	6.29	6.72	6.84	5.85	6.18	6.02	6.6		6.5	5.8	5.7	7.4	6.3	6.9	6.9	6.2
P0772	Tradition	NorthAmerica	six-row	spring	6.5	4.88	5.82	6.67	6.24	6.81	7.87	6.86	7.1	6.3	5.8	7.6	6.8	5.7	4.8	3.5
P0773	Trait-d-Union	Europe	two-row	spring	6.38	5.72	6.03	6.12	5.9	5.34	5.82		6.6	5.8	5.3	5.8	6.1	5.8	6.3	4
P0776	TRIUMPH	Australia	two-row	spring	4.91	5.69	5.19	6.91	6.34	5.17	7.59		6.9	5.5	5.4	5.6	6.7	7.1	5.3	5
P0777	Tulla	Australia	two-row	spring	6.04	5.52	5.12	5.68	6.11	4.76	4.91	4.75	5.7	5.8	5.1	6.1	5.2	4.6
P0779	Unicorn	Asia	two-row	spring	6.98	5.88	6.21	5.28	5.6	6.19	5.96	6.19	7.2	5.5	5.4	6.3	6.4	4.5
P0780	UNION	Europe	two-row	spring	6.88	5.27	6.39	6.11	5.29	4.86	5.77		5	6.9	6.1	6.7	5.4	6.4	5.6	5.2
P0781	Urambie	Australia	two-row	winter	5.46	6.75	6.74	6.43	7.71	5.81	7.19	5.96	7.1	6.5	5.9	6.9	6.5	5.2	4.2	3.1
P0782	Ursa	Europe	two-row	spring	5.44	5.28	4.24	5.22	5.59	4.53	4.96		4.9	5	5.9	4.9	4.7	5.1	4.5
P0794	Valeta	Europe	two-row	spring	3.64	3.85	3.39	4.31	3.76	3.05	3.07		4.3	3.9	3.3	4.4	3.1	3.5	4.9	3.4
P0795	VALTICKY	Europe	two-row	spring	4.49	6.24	5.22	7.16	4.8	5.42	4.82		5.3	5.6	5.3	6.1	3.5	4
P0808	Viva 1	Europe	two-row	spring	5.9	5.51	4.94	5.07	4.93	5	4.64	3.21	5	5.2	4.9	5	6	4.5	5.5	6.1
P0809	Vlamingh	Australia	two-row	spring	5.57	5.72	6.45	4.83	5.41	5.3	5.83	5.84	5.5	6.1	5.8	5.8	6	5.2	5.7	2.8
P0810	VODKA	Europe	two-row	spring	4.29	4.59	4.75	4.2	3.6	4.77	4.97	4.01	4.4	4.9	4.8	4.2	4.3	4.2	6
P0812	Volla	Europe	two-row	spring	4.57	4.93	5.27	4.95	4.73	4.87	5.54		4.4	4.5	5.1	6.1	5	5.3	6.8	4.2
P0813	VT Admiral	Australia	two-row	spring	6.01	5.62	5.79	5.86	5.5	5.84	6.09		6.4	5.2	6.1	6.8	5.2	5.8	7	5.2
P0814	W2 2010-5-17	Australia	six-row	spring	5.11	6.33	3.96	6.49	5.15	6.05	7.02		6.3	5.5	5.3	5.1	6.1	6.7	4.1
P0854	WB146	Australia	two-row	spring	5.54	4.92	6.17	5.45	5.29	5.48	5.48		4.7	4.7	6.5	5.9	5.5	5.8	5.7
P0856	Welam	Europe	two-row	spring	5.46	5.09	2.36	1.03					5.5	4.9	5.1	5.7	5.5	4.8	5.1	6.5
P0862	Barque (WI2868)	Australia	two-row	spring	5.65	5.96	6.13	6.42	5.61	6.51	5.61	7.26	7	5.9	6.7	5.7	5.9	6.7	6.2
P0924	WI4801	Australia	two-row	spring	4.17	4.7	5.92	4.93	4.05	4.25	4.85	3.09	4.5	5.1	4.6	5.4	4.7	5.4	4	4.6
P0925	WI4843	Australia	two-row	spring	6.38	5.9	6	6.74	6.43	6.67	6.43	4.29	6.6	6.4	5.9	6.9	6.3	7.6	6.3	5.7
P0926	WI4847	Australia	two-row	spring	5.58	5.13	6.13	6.65	6.29	7.1	6.34	5.95	7.2	5.8	5.6	6.8	5.4	6.9	5.4	7.1
P0927	WI4849	Australia	two-row	spring	6.53	5.7	6.81	5.66	6.28	5.75	5.9	5.85	5.6	5.6	5.7	6.6	6.6	6.2	6.8	6.4
P0928	WI4854	Australia	two-row	spring	5.29	5.58	5.15	5.37	4.38	5.54	5.59	5.61	6.5	6.4	4.7	6.3	4.5	4.6	4.8	3.2
P0929	WI4859	Australia	two-row	spring	5.86	6.34	6.65	6.17	6.3	6.6	7.19	5.06	7.3	5.9	6.4	7	6.8	5.9	5.7	7.5
P0931	WI4870	Australia	two-row	spring	6.11	5.95	6.11	6.16	5.63	5.02	5.02	6.63	5.3	6.6	6	5.8	6.1	4	4.2
P0932	WI4874	Australia	two-row	spring	4.98	5.04	4.76	4.75	5.25	4.95	5.17	5.79	5.3	4.6	5.4	4.3	4.8	5.1	6.2	5.5
P0933	WI4876	Australia	two-row	spring	6.75	5.86	5.88	4.45	5.67	5.03	5.47	6.13	6.3	5.4	5.1	6.1	5.6	5.8	6.1	5.8
P0934	WI4878	Australia	two-row	spring	5.91	6.45	6.79	6.4	6.62	6.95	6.25	4.05	6.8	6.2	7	6.3	7.5	6.4	6.8	5.9
P0935	WI4879	Australia	two-row	spring	7.08	5.28	6.65	5.55	5.71	5.8	5.92	6	6	6.3	5.9	5.5	7	5.5	6.5	3
P0936	WI4882	Australia	two-row	spring	6.48	6.25	6.62	6.12	6.49	6.63	6.13	7.28	6.1	6	6.2	6.7	6.7	7.7	6.8	6.8
P0937	WI4885	Australia	two-row	spring	4.91	4.01	4.69	4.05	3.08	4.16	3.97	3.13	4.3	3.5	5.1	3.6	3.2	4.1	4.9	3.9
P0938	WI4886	Australia	two-row	spring	4.52	5.91	6.38	5.21	5.66	5.5	5.4	5.76	5.6	6	5.4	5.3	6.5	4.9	3.4	3.9
P0939	WI4887	Australia	two-row	spring	6.25	6.68	7.23	5.62	5.94	6.61	6.42	5.65	5.8	6.4	6.8	6.2	6.4	6.9	6.3	5.2
P0941	WI4890	Australia	two-row	spring	4.9	5.63	4.49	4.81	5	4.09	4.69	3.84	5.2	4.6	4.8	4.1	5.3	5.5	5.2	4.4
P0942	WI4892	Australia	two-row	spring	7.52	7.17	6.37	6.51	6.34	6.54	6.99	7.15	7.4	7.3	6.6	7.5	6.9	6.4	7.3	6.2
P0943	WI4893	Australia	two-row	spring	4.84	4.68	3.54	4.17	4.29	4.85	4.23	5.17	4.3	4.7	5.5	4.1	4.2	5	3.9	4.5
P0944	Wicket	Europe	two-row	spring	4.09	4.44	4.08	5.62	4.35	4.94	4.63	4.62	4.5	4.8	4.5	5.2	4.4	4.8	4.7	4.5
P0950	WVA19	Africa	two-row	n.d.	4.08	6.23	6.51	7.52	5.54	5.72	2.57	3.37	5.5	5.7	5.7	6.7	5.3	7.1	6.7	5.8
P0951	WVA22	Africa	two-row	n.d.	5.32	6.36	5.26	4.49	5.55	5.38	5.87	4.08	5.3	6.5	6.4	5	4.9	6.1	5.5	4.7
P0952	WVB35	Africa	two-row	n.d.	5.01	5.94	5.33	5.65	6.05	6.15	5.96	6.31	5.7	5.2	6	7	5.1	5.5	6.7	4.9
P0953	WVC3	Africa	two-row	n.d.	5.85	6.65	5.37	5.78	5.68	5.59	4.78	4.11	5	4.9	6.5	6.3	6.2	6.1	5.6	5.5
P0957	XVD21	Africa	two-row	n.d.	4.63	4.04	4.6	4.67	4.75	4.95	4.37	4.44	5.5	4.3	5.4	3.8	4.1	3	2.1
P0962	Yambla	Australia	two-row	spring	4.7	6.19	5.36	4.99	5.86	4.57	5.09	4.47	4.7	6.1	4.7	4.4	6.3	5.1	5.3	3.5
P0976	ZENNAN	Asia	two-row	spring	5.61	6.68	6.27	5.7	4.98	4.54	5.53	5.7	5.5	6.3	5	6.6	5.7	5	3.8	4.4

## Sheet: Sheet2
									CDC UNITY	CI5791
#CHROM	POS	ID	REF	ALT	QUAL	FILTER	INFO	FORMAT	P0243	P0261
6	53910349	C6H53910349	T	C	.	PASS	.	GT:GP	0/0:.	1/1:.
6	53910588	C6H53910588	G	A	.	PASS	.	GT:GP	0/0:.	1/1:.
6	53910792	C6H53910792	T	C	.	PASS	.	GT:GP	0/0:.	1/1:.
6	53910826	C6H53910826	C	T	.	PASS	.	GT:GP	0/0:.	1/1:.
6	53910924	C6H53910924	T	A	.	PASS	.	GT:GP	0/0:.	1/1:.
6	53911180	C6H53911180	T	A	.	PASS	.	GT:GP	0/0:.	1/1:.
6	53911378	C6H53911378	G	A	.	PASS	.	GT:GP	0/0:.	1/1:.
6	53911713	C6H53911713	A	C	.	PASS	.	GT:GP	0/0:.	1/1:.
6	53912147	C6H53912147	C	T	.	PASS	.	GT:GP	0/0:.	1/1:.
6	53912695	C6H53912695	T	C	.	PASS	.	GT:GP	0/0:.	1/1:.
6	53913050	C6H53913050	A	C	.	PASS	.	GT:GP	0/0:.	1/1:.
6	53913075	C6H53913075	C	T	.	PASS	.	GT:GP	0/0:.	1/1:.
6	53913335	C6H53913335	G	A	.	PASS	.	GT:GP	0/0:.	1/1:.
6	53913549	C6H53913549	C	T	.	PASS	.	GT:GP	0/0:.	1/1:.
6	53915124	C6H53915124	T	A	.	PASS	.	GT:GP	0/0:.	1/1:.
6	53915552	C6H53915552	T	C	.	PASS	.	GT:GP	0/0:.	1/1:.
6	53915657	C6H53915657	G	C	.	PASS	.	GT:GP	0/0:.	1/1:.
6	53915829	C6H53915829	G	A	.	PASS	.	GT:GP	0/0:.	1/1:.

## Sheet: Sheet3
sample	gene actin Ct	gene SPL3 Ct
CDC Unity1 dark	23.3528	30.4105
CDC Unity1 dark	23.013	30.3967
CDC Unity1 dark	23.2861	30.1894
CDC Unity2 dark	23.4876	31.22
CDC Unity2 dark	23.3011	30.8582
CDC Unity2 dark	23.2302	30.7735
CDC Unity3 dark	23.5075	31.7124
CDC Unity3 dark	23.6456	31.7829
CDC Unity3 dark	23.6254	missing
CI57911 dark	22.7495	30.6377
CI57911 dark	22.4423	30.1251
CI57911 dark	22.9105	30.4829
CI57912 dark	23.029	30.1052
CI57912 dark	22.7107	29.9996
CI57912 dark	22.9066	29.8125
CI57913 dark	23.0987	30.8703
CI57913 dark	22.9612	30.5524
CI57913 dark	23.0341	30.5166
CDC Unity1 light	23.3693	32.0255
CDC Unity1 light	23.7026	32.217
CDC Unity1 light	23.5352	32.4731
CDC Unity2 light	23.0685	31.6255
CDC Unity2 light	23.3659	31.8355
CDC Unity2 light	23.3753	31.6237
CDC Unity3 light	23.2869	31.0015
CDC Unity3 light	23.1249	31.4126
CDC Unity3 light	22.9001	31.0519
CI57911 light	22.9862	30.9024
CI57911 light	22.7216	30.6659
CI57911 light	22.7306	30.6209
CI57912 light	23.106	31.1271
CI57912 light	23.3965	31.4782
CI57912 light	23.1403	31.3341
CI57913 light	23.6285	31.9726
CI57913 light	23.5518	31.782
CI57913 light	23.0268	31.9405

## Sheet: Sheet4
Significant Marker	Candidate gene	Allele 1	Allele 1 coleoptile length (cm)	Allele 2	Allele 2 coleoptile length (cm)	Phenotypic variation explained (r2)	P value
C6H53910826	SPL3	C	5.37	T	6.8	0.0554	2.85e-06
D1H500582726	Unknow function	C	5.46	T	5.22	0.0652	0.0152
C1H514098702	FT	A	5.15	C	5.49	0.0668	0.000481
D1H516785422	CSLC6	A	5.47	G	5.15	0.0628	0.00196
D5H456061421	TPPB	A	5.34	C	6.33	0.0645	4.74e-09
D5H014097066	LRR-RLK	A	5.44	G	4.95	0.061	0.00105
C6H72969182	VIN3	G	5.71	A	5.2	0.0591	1.71e-09
D6H071745828	BTBD	A	5.2	G	5.72	0.0587	1.73e-09
